# Supplementary material for: Clinical Pattern of Preoperative Positron Emission Tomography/Computed Tomography (PET/CT) Can Predict the Aggressive Behavior of Resected Solid Pseudopapillary Neoplasm of the Pancreas
Source: Cancers (Basel). 2021 Apr 27;13(9):2119. doi: 10.3390/cancers13092119 (PMC8125428; doi:10.3390/cancers13092119)
Supplement: Supplementary file 1 [file cancers-13-02119-s001.zip]

Archive with 1 entries (1 files):
- cancers-1200564-supplementary.pdf
